# Supplementary material for: Industrial structure upgrading, population aging and migration: An empirical study based on Chinese provincial panel data
Source: PLoS One. 2023 Oct 12;18(10):e0291718. doi: 10.1371/journal.pone.0291718 (PMC10569506; doi:10.1371/journal.pone.0291718)
Supplement: S1 Data — (XLS) [file pone.0291718.s001.xls]

## Sheet: Sheet1
year	ins1	ins2	endle	tran	rev	eduin	pat	age	flow	age_flow	province
2000	1.098	1.244	2.297	10.6906	14.3962	13.8491	7.30115	10.31	0.213071	2.19676	anhui
2001	0.045	1.179	3.86158	10.679	14.4688	13.9377	7.15305	10.2616	0.204276	2.09619	anhui
2002	1.053	1.259	5.42617	10.8307	14.5097	14.1098	7.25771	10.2132	0.204214	2.08567	anhui
2003	1.02	1.285	5.24996	10.9086	14.6074	14.3105	7.38399	9.94484	0.202349	2.01233	anhui
2004	0.889	1.263	5.07375	10.9835	14.8258	14.4225	7.38212	10.3639	0.20143	2.0876	anhui
2005	0.875	1.143	4.89754	11.1143	15.0215	14.6113	7.56993	12.596	0.210143	2.64696	anhui
2006	0.77	1.069	4.72133	11.2137	15.2695	14.7417	7.712	12.5596	0.210497	2.64376	anhui
2007	0.762	1.024	3.93396	11.3309	15.5087	14.8364	8.13535	12.9068	0.210577	2.71788	anhui
2008	0.724	0.956	4.00995	12.1017	15.796	15.0543	8.37701	13.1423	0.211328	2.77733	anhui
2009	0.69	0.928	4.65952	12.1892	6.76148	15.2934	9.05882	12.2643	0.211698	2.59633	anhui
2010	0.61	0.821	6.697	12.3376	7.047	15.3993	9.68109	12.3475	0.216699	2.6757	anhui
2011	0.579	0.76	6.83706	12.5003	7.28863	15.6057	10.3945	12.5634	0.216855	2.72443	anhui
2012	0.554	0.765	10.2544	12.6522	7.49149	15.9162	10.6764	12.3688	0.21673	2.6807	anhui
2013	0.533	0.799	9.15353	12.8902	7.63775	16.0447	10.7965	12.6807	0.214037	2.71415	anhui
2014	0.51	0.842	10.4861	12.9815	7.70456	16.1586	10.7868	12.4751	0.212918	2.65616	anhui
2015	0.485	0.98	11.7283	12.7535	7.8056	16.1629	10.986	13.4617	0.197096	2.65324	anhui
2016	0.459	1.068	9.37052	12.8065	7.89088	16.2647	11.0183	13.8082	0.208367	2.87718	anhui
2017	0.437	1.137	9.5217	12.9077	7.94181	16.3298	10.9719	16.0674	0.206404	3.31636	anhui
2018	0.417	1.226	12.2682	12.916	8.02246	16.4367	11.2866	16.2758	0.204444	3.3275	anhui
2019	0.372	1.266	12.1993	12.8165	8.06549	16.5243	11.3208	17.349	0.203232	3.52586	anhui
2020	0.045	1.265	14.3144	12.8334	8.0759	16.6113	11.6927	18.918	0.207955	3.93409	anhui
2021	-0.282	1.264	16.4294	12.8499	8.0862	16.6913	13.7013	20.4869	0.209149	4.28482	anhui
2000	0.096	2.125	16.843	10.3325	15.0539	14.4734	8.68355	10.65	0.755913	8.05047	beijing
2001	0.045	2.354	21.2054	10.329	15.3288	14.733	8.7397	11.4844	0.745488	8.56147	beijing
2002	0.005	2.598	25.5678	10.3352	15.4907	14.9762	12.3933	12.3188	0.727512	8.96204	beijing
2003	-0.019	2.559	26.5148	10.333	15.5948	15.0793	12.506	12.7606	0.71225	9.08872	beijing
2004	0.101	2.477	27.4618	10.352	15.823	15.1838	9.10554	12.6118	0.697514	8.79692	beijing
2005	0.109	2.703	28.4088	10.377	16.0339	15.3179	9.22029	12.2567	0.673134	8.25038	beijing
2006	0.063	3.006	29.3558	10.4045	16.2289	15.4694	9.32706	12.7392	0.648644	8.26323	beijing
2007	0.054	3.279	30.1273	9.89732	16.5186	15.0317	9.61273	11.4582	0.62346	7.14376	beijing
2008	0.03	3.631	28.1219	9.9294	16.7264	15.2209	12.3335	10.4041	0.59864	6.22832	beijing
2009	0.048	3.672	30.7719	9.92672	7.61422	15.361	10.0398	10.3077	0.572622	5.90241	beijing
2010	0.062	3.59	31.499	9.98792	7.76384	15.4812	10.4196	9.615	0.545741	5.2473	beijing
2011	0.044	3.786	33.9397	10.1131	8.00846	15.6294	12.2051	9.66972	0.530766	5.13235	beijing
2012	0.038	3.895	37.3503	10.1721	8.10619	15.8134	12.2062	9.54036	0.518477	4.94646	beijing
2013	0.03	4.032	41.2076	10.1561	8.20552	15.9772	12.308	9.55128	0.505584	4.82897	beijing
2014	0.03	4.136	38.1507	10.1868	8.30082	16.1179	12.2728	9.53461	0.496048	4.72962	beijing
2015	-0.016	4.575	42.335	9.90738	8.46038	16.2077	12.4647	10.5872	0.476175	5.04138	beijing
2016	-0.026	4.768	45.462	9.93953	8.53331	16.2289	12.7149	11.1303	0.490949	5.46441	beijing
2017	-0.026	4.894	47.6097	9.90897	8.59984	16.295	12.6584	11.511	0.491018	5.65209	beijing
2018	-0.025	5.022	48.655	9.94623	8.66318	16.3423	12.6346	10.8866	0.491564	5.35147	beijing
2019	-0.034	5.234	50.4859	10.0349	8.66856	16.4201	12.8783	10.9873	0.492085	5.40667	beijing
2020	-0.022	5.297	44.3924	10.008	8.60957	16.5098	12.5589	11.9106	0.490172	5.83826	beijing
2000	0.74	0.941	2.967	10.4943	14.6661	13.8568	8.00737	8.01	0.259459	2.07827	fujian
2001	0.729	0.919	5.73279	10.357	14.8245	14.0191	8.10046	8.57025	0.260269	2.23057	fujian
2002	0.701	0.877	8.49858	10.3978	14.8194	14.1879	8.2943	9.13051	0.258796	2.36294	fujian
2003	0.652	0.853	7.83214	10.4462	14.9297	14.3917	8.58989	9.60037	0.257411	2.47124	fujian
2004	0.586	0.807	7.16569	10.552	15.0201	14.4914	8.46758	10.1443	0.256391	2.60091	fujian
2005	0.532	0.816	6.49924	10.6262	15.2802	14.6151	8.54617	10.3912	0.255253	2.65238	fujian
2006	0.496	0.829	5.83279	10.7112	15.5041	14.7339	8.76593	11.1116	0.253952	2.82182	fujian
2007	0.447	0.852	5.67119	10.8447	15.7606	14.8348	8.95687	12.0091	0.252879	3.03684	fujian
2008	0.413	0.826	5.86175	10.9543	15.9359	15.0161	8.97929	11.9128	0.251948	3.00141	fujian
2009	0.397	0.845	9.79556	10.971	6.83779	15.1761	9.33096	11.896	0.250805	2.98358	fujian
2010	0.397	0.782	8.361	11.0987	7.04881	15.3149	9.80162	9.89	0.247266	2.44546	fujian
2011	0.357	0.763	12.1297	11.2278	7.31423	15.4909	9.99228	8.84538	0.245987	2.17585	fujian
2012	0.327	0.763	7.8186	11.3427	7.48222	15.6632	10.3254	10.046	0.244624	2.4575	fujian
2013	0.301	0.758	8.89462	11.4791	7.65891	15.8015	10.5324	9.52712	0.242097	2.30649	fujian
2014	0.277	0.754	11.6871	11.6241	7.76735	15.9231	10.5416	8.86326	0.240673	2.13315	fujian
2015	0.264	0.812	13.002	11.6177	7.84159	16.0048	11.0288	10.6378	0.225143	2.39504	fujian
2016	0.244	0.87	11.5232	11.6982	7.88414	16.1209	11.1146	11.9096	0.236946	2.82194	fujian
2017	0.241	0.942	15.0759	11.7923	7.9406	16.1644	11.1317	11.3781	0.235146	2.67551	fujian
2018	0.228	0.926	13.3389	11.8274	8.00883	16.2483	11.5388	11.1732	0.233553	2.60954	fujian
2019	0.211	0.98	11.2087	11.8087	8.02386	16.3451	11.5024	11.8339	0.231922	2.74455	fujian
2020	0.192	1.025	15.3126	11.8544	8.03237	16.4129	11.8909	13.5233	0.221618	2.997	fujian
2021	0.173	1.07	19.4165	11.898	8.04082	16.4765	12.1699	15.2126	0.202208	3.07612	fujian
2000	1.298	1.037	2.665	10.0463	13.3259	13.0748	6.20051	7.5925	0.172525	1.3099	gansu
2001	1.301	1.003	4.83679	10.0707	13.4581	13.1906	6.23832	7.33865	0.172108	1.26304	gansu
2002	1.333	1.026	7.00858	10.0865	13.5443	13.4397	5.98394	7.1678	0.171406	1.2286	gansu
2003	1.32	1.031	6.08202	10.108	13.6838	13.6369	6.16121	7.32939	0.170972	1.25312	gansu
2004	1.289	1.014	5.15546	10.1537	13.8563	13.726	6.24222	7.6129	0.1705	1.298	gansu
2005	1.273	1.021	4.2289	10.1907	14.0266	13.8465	6.30445	7.67922	0.172025	1.32102	gansu
2006	1.498	0.926	3.30235	10.2577	14.1606	13.9937	6.72383	7.02	0.17156	1.20435	gansu
2007	1.226	0.841	3.82945	10.3264	14.4621	14.0943	6.93245	7.78027	0.171248	1.33236	gansu
2008	1.215	0.875	4.48747	10.075	14.7899	14.3299	6.95368	8.05958	0.173157	1.39557	gansu
2009	1.197	0.934	4.78593	10.1889	5.65805	14.6528	7.14992	8.18625	0.173079	1.41687	gansu
2010	1.149	0.817	7.52	10.3179	5.86811	14.8311	7.53262	8.4187	0.176911	1.48936	gansu
2011	1.159	0.875	8.83827	10.4708	6.07991	14.9491	7.77612	8.35115	0.177087	1.47888	gansu
2012	1.136	0.926	8.90193	10.7327	6.2546	15.0987	8.20576	8.44183	0.176587	1.49072	gansu
2013	1.113	1.003	9.02074	10.8486	6.40898	15.2529	8.46316	8.4677	0.17463	1.47871	gansu
2014	1.094	1.062	10.3133	10.955	6.51125	15.3864	8.53641	8.5256	0.174438	1.48719	gansu
2015	1.037	1.324	12.5192	10.9725	6.61185	15.4606	8.84101	8.81691	0.161574	1.42458	gansu
2016	0.985	1.459	10.7166	11.0131	6.66819	15.6294	8.98407	9.0254	0.173711	1.56781	gansu
2017	0.941	1.575	13.9001	11.1005	6.70409	15.7185	9.17699	9.15218	0.173025	1.58356	gansu
2018	0.92	1.599	12.5926	11.1617	6.7697	15.7738	9.54381	9.20835	0.172477	1.58823	gansu
2019	0.865	1.676	11.9277	11.0605	6.74581	15.8177	9.60871	9.375	0.171988	1.61239	gansu
2020	0.802	1.741	15.7084	11.116	6.77371	15.8948	9.95185	9.81343	0.177826	1.74508	gansu
2021	0.739	1.806	19.4891	11.1686	6.80086	15.9664	10.2068	6.69692	0.182438	1.22177	gansu
2000	0.743	0.948	3.56	11.346	16.0244	14.9612	9.6677	7.965	0.446196	3.55395	guangdong
2001	0.045	1.002	6.3163	11.3912	16.267	15.0991	9.81241	8.80136	0.489868	4.31151	guangdong
2002	0.742	1.027	9.0726	11.5019	16.3018	15.2538	10.0328	9.63772	0.485703	4.68107	guangdong
2003	0.706	0.94	8.23017	11.5186	16.3923	15.4648	10.2831	10.2294	0.480851	4.9188	guangdong
2004	0.644	0.897	7.38774	11.6509	16.4677	15.6437	10.356	9.86647	0.463037	4.56854	guangdong
2005	0.565	0.861	6.54532	11.6893	16.7099	15.7738	10.5158	8.89552	0.423869	3.77054	guangdong
2006	0.517	0.859	5.70289	11.7935	16.8972	15.9032	10.6809	8.4435	0.419791	3.54451	guangdong
2007	0.492	0.877	6.45629	11.9269	17.1426	15.9736	10.9411	8.68572	0.414363	3.59904	guangdong
2008	0.471	0.878	7.03538	11.8669	17.3151	16.189	11.0354	8.88826	0.413388	3.6743	guangdong
2009	0.453	0.93	6.86879	12.0415	8.20243	16.2718	11.334	8.71466	0.409529	3.56891	guangdong
2010	0.416	0.909	8.214	12.167	8.41561	16.3683	11.6898	8.0125	0.38261	3.06566	guangdong
2011	0.376	0.931	10.5742	12.3212	8.6152	16.5451	11.763	7.57799	0.380962	2.88693	guangdong
2012	0.341	0.986	9.76188	12.4532	8.737	16.7518	11.9421	8.04615	0.378591	3.0462	guangdong
2013	0.311	1.032	8.19561	12.7629	8.86524	16.8979	12.0461	8.38221	0.373111	3.12749	guangdong
2014	0.282	1.04	9.37839	12.7469	8.9953	17.0254	12.1005	9.63163	0.371223	3.57548	guangdong
2015	0.256	1.11	11.9858	12.7344	9.14492	17.1245	12.3933	8.49575	0.353712	3.00505	guangdong
2016	0.222	1.216	13.8303	12.8127	9.24863	17.2324	12.4647	8.93656	0.3623	3.23772	guangdong
2017	0.198	1.285	14.0362	12.88	9.33436	17.3323	12.7149	9.00837	0.357747	3.22271	guangdong
2018	0.173	1.322	12.4083	12.9394	9.4014	17.469	13.0775	9.65157	0.353091	3.40789	guangdong
2019	0.14	1.39	14.3899	12.7894	9.44577	17.5693	13.1757	9.97424	0.348536	3.47638	guangdong
2020	0.108	1.439	16.9986	12.7501	9.46683	17.7112	13.4726	10.2025	0.320963	3.27461	guangdong
2021	0.076	1.488	19.6074	12.7091	9.48745	17.8353	13.7013	10.4306	0.290404	3.0291	guangdong
2000	1.336	1.083	2.389	10.2969	14.2011	13.6413	7.08255	9.12	0.208536	1.90185	guangxi
2001	0.045	1.214	4.55101	10.3084	14.3959	13.748	7.00216	9.83271	0.198696	1.95372	guangxi
2002	1.361	1.275	6.71302	10.3351	14.44	13.932	6.96035	10.5454	0.197739	2.08524	guangxi
2003	1.3	1.239	6.17709	10.3585	14.5268	14.1127	7.19369	11.1169	0.196522	2.18472	guangxi
2004	1.217	1.167	5.64116	10.4483	14.6817	14.1786	7.14835	10.1855	0.195899	1.99533	guangxi
2005	1.163	1.143	5.10523	10.5513	14.8559	14.2891	7.1107	11.9369	0.203449	2.42855	guangxi
2006	1.109	1.115	4.56931	10.6688	15.0468	14.4214	7.27379	11.0281	0.201608	2.22335	guangxi
2007	0.908	1.054	4.01239	10.7967	15.2478	14.5737	7.55329	11.2585	0.200314	2.25523	guangxi
2008	0.917	1.041	3.29421	11.3281	15.4611	14.8303	7.70886	11.4761	0.198956	2.28323	guangxi
2009	0.938	1.095	4.09963	11.456	6.43131	15.0615	7.90175	11.3598	0.19796	2.24879	guangxi
2010	0.913	0.995	5.977	11.6568	6.64897	15.1696	8.20166	11.455	0.206113	2.36103	guangxi
2011	0.842	0.955	8.79987	11.8214	6.85406	15.4132	8.38981	11.7349	0.205223	2.40828	guangxi
2012	0.797	1.038	6.48288	11.9914	7.06139	15.597	8.68271	11.5139	0.204254	2.35176	guangxi
2013	0.742	1.157	7.69881	11.926	7.18357	15.7421	8.97259	11.3573	0.20124	2.28555	guangxi
2014	0.697	1.172	8.00639	12.0016	7.26002	15.8689	9.17616	11.7226	0.200281	2.3478	guangxi
2015	0.641	1.269	9.20779	11.9165	7.32328	15.9657	9.51584	11.3146	0.186163	2.10636	guangxi
2016	0.573	1.369	7.98508	11.9877	7.35005	16.1292	9.60629	11.8764	0.197479	2.34534	guangxi
2017	0.537	1.429	7.65433	12.0705	7.38717	16.2056	9.63365	12.0378	0.19605	2.36	guangxi
2018	0.493	1.481	7.06991	12.1582	7.42741	16.2914	9.93066	12.3729	0.194791	2.41014	guangxi
2019	0.419	1.533	9.45635	12.1174	7.50213	16.3678	10.0295	12.5585	0.193743	2.43312	guangxi
2020	0.352	1.617	11.8452	12.1412	7.4483	16.4805	10.4478	15.6014	0.191161	2.98239	guangxi
2021	0.285	1.701	14.2341	12.1645	7.39141	16.5818	10.7419	18.6443	0.188193	3.50874	guangxi
2000	1.587	0.94	1.902	9.65599	13.6557	12.9798	6.56527	7.08	0.252927	1.79072	guizhou
2001	1.602	0.982	5.23529	9.70162	13.813	13.1778	6.46459	7.85365	0.238376	1.87212	guizhou
2002	1.597	0.997	8.56858	9.76417	13.8951	13.4192	6.42162	8.62731	0.236583	2.04107	guizhou
2003	1.552	0.994	7.10599	9.81049	14.0351	13.6735	6.58341	9.49353	0.234944	2.23044	guizhou
2004	1.452	0.97	5.6434	9.87504	14.2162	13.7684	6.60259	9.39287	0.233526	2.19347	guizhou
2005	1.393	0.977	4.18081	9.98829	14.4171	13.9484	6.82979	10.567	0.242611	2.56366	guizhou
2006	2.177	0.991	2.71823	10.1149	14.6345	14.1483	7.19818	10.2649	0.241192	2.47581	guizhou
2007	1.291	1.036	3.21539	10.1957	14.8633	14.2536	7.45414	10.584	0.241155	2.55238	guizhou
2008	1.293	1.074	3.505	10.3949	15.0621	14.5431	7.45472	10.2552	0.23779	2.43858	guizhou
2009	1.297	1.112	3.31073	10.4575	6.03184	14.8121	7.64204	10.3156	0.238942	2.46482	guizhou
2010	1.233	1.151	5.292	10.59	6.27989	14.945	8.03463	10.785	0.256474	2.76607	guizhou
2011	1.167	1.176	8.24012	10.712	6.65038	15.1156	8.1274	11.3719	0.257134	2.92411	guizhou
2012	1.074	1.164	6.56581	10.8715	6.92171	15.3219	8.7093	11.3234	0.256671	2.9064	guizhou
2013	0.997	1.199	9.09159	11.1941	7.09541	15.5481	8.97651	11.3993	0.255603	2.91371	guizhou
2014	0.881	1.203	10.381	11.3583	7.22013	15.7324	9.22098	11.3262	0.255375	2.89244	guizhou
2015	0.765	1.21	8.45391	11.345	7.31547	15.8567	9.55499	11.6993	0.23948	2.80175	guizhou
2016	0.686	1.222	7.01089	11.4023	7.3533	16.0431	9.25196	11.8766	0.25278	3.00218	guizhou
2017	0.623	1.328	9.57143	11.4746	7.38637	16.1511	9.43819	12.2088	0.251453	3.06995	guizhou
2018	0.565	1.397	9.2985	11.538	7.45406	16.3403	9.87591	14.2106	0.250382	3.55808	guizhou
2019	0.502	1.426	8.32067	11.3314	7.4773	16.3597	10.1157	14.5397	0.249147	3.62251	guizhou
2020	0.416	1.461	12.0743	11.3673	7.48818	16.4273	10.4623	14.7401	0.234575	3.45765	guizhou
2000	0.941	2.22	3.167	8.80612	12.879	12.2655	5.76832	8.855	0.237888	2.1065	hainan
2001	1.035	1.858	4.70103	8.8785	12.9892	12.3153	5.71373	9.16432	0.235933	2.16217	hainan
2002	1.023	1.82	6.23507	8.94285	13.0442	12.4554	5.2933	9.47365	0.234588	2.22241	hainan
2003	1.023	1.672	6.03297	8.9882	13.1484	12.6023	5.69036	9.65607	0.232889	2.24879	hainan
2004	0.973	1.659	5.83088	9.05684	13.254	12.7044	5.62762	9.23821	0.231424	2.13794	hainan
2005	0.954	1.589	5.62878	9.22838	13.4398	12.8721	5.29832	10.57	0.229759	2.42856	hainan
2006	1.045	1.458	5.42668	9.55825	13.6148	13.0572	5.51343	10.5819	0.228078	2.4135	hainan
2007	0.985	1.491	6.26138	9.79121	13.8952	13.2333	5.69036	10.7809	0.226893	2.4461	hainan
2008	0.94	1.548	5.77387	9.63593	14.1861	13.5384	5.83188	10.9149	0.224844	2.45415	hainan
2009	0.904	1.711	6.87785	9.81973	5.18313	13.7418	6.44572	10.5797	0.223021	2.35949	hainan
2010	0.838	1.835	7.768	10.0193	5.60208	13.9772	6.57088	9.3475	0.222267	2.07764	hainan
2011	0.816	1.722	7.68444	10.1312	5.8293	14.168	6.63988	8.14184	0.220824	1.79791	hainan
2012	0.796	1.818	10.2466	10.1992	6.01478	14.3649	6.99668	8.58161	0.219036	1.87969	hainan
2013	0.732	2.186	8.77868	9.75991	6.1759	14.4974	7.19369	9.64862	0.213591	2.06086	hainan
2014	0.705	2.213	8.13068	10.0704	6.31952	14.6143	7.37588	9.05413	0.212261	1.92184	hainan
2015	0.682	2.283	10.8534	10.0118	6.44206	14.6968	7.63095	10.1062	0.196399	1.98484	hainan
2016	0.617	2.502	9.73426	9.98901	6.45757	14.8487	7.56993	9.8488	0.209747	2.06575	hainan
2017	0.614	2.548	13.1192	9.96887	6.51339	14.9368	7.66528	9.78601	0.208312	2.03855	hainan
2018	0.593	2.727	16.6501	10.0006	6.62362	15.0364	8.09925	9.75375	0.206866	2.01771	hainan
2019	0.54	2.923	14.7015	9.82312	6.70214	15.1446	8.39457	11.2032	0.205	2.29664	hainan
2020	0.48	3.166	15.0619	9.93645	6.70449	15.261	9.05696	12.7087	0.192731	2.44936	hainan
2021	0.42	3.409	15.4224	10.0382	6.70683	15.3653	9.45195	6.36378	0.177524	1.12972	hainan
2000	0.749	0.772	2.698	11.2333	14.7268	14.1394	7.94165	10.1796	0.159064	1.6192	hebei
2001	0.778	0.809	5.33395	11.2758	14.8576	14.2596	7.93416	9.90921	0.160096	1.58643	hebei
2002	0.783	0.849	7.96989	11.3172	14.9218	14.3918	8.11761	9.88579	0.159657	1.57834	hebei
2003	0.805	0.803	6.96038	11.2527	15.0269	14.558	8.18088	9.79537	0.158645	1.55398	hebei
2004	0.711	0.804	5.95087	11.3347	15.2212	14.6571	8.13359	10.4481	0.158539	1.65643	hebei
2005	0.698	0.801	4.94136	11.389	15.4559	14.8091	8.18451	10.6589	0.158108	1.68526	hebei
2006	0.633	0.811	3.93185	11.4168	15.6409	14.994	8.32627	11.4053	0.157383	1.79499	hebei
2007	0.614	0.781	4.15805	11.4813	15.8813	15.0837	8.58635	11.543	0.156867	1.81072	hebei
2008	0.592	0.754	4.80822	11.5799	16.0643	15.298	8.61178	11.7459	0.155585	1.82749	hebei
2009	0.512	0.84	5.61685	11.7205	6.97272	15.5356	8.8304	12.5554	0.155104	1.94738	hebei
2010	0.542	0.833	7.296	11.9614	7.19432	15.6312	9.21642	12.3063	0.153258	1.88603	hebei
2011	0.516	0.818	5.36536	12.1537	7.46036	15.7886	9.31641	12.4702	0.15287	1.90631	hebei
2012	0.471	0.847	5.78755	12.2974	7.64218	15.9494	9.63659	13.3937	0.15239	2.04107	hebei
2013	0.423	0.889	7.73416	12.1961	7.73876	16.0533	9.80841	14.1875	0.150175	2.13061	hebei
2014	0.392	0.921	7.94235	12.2546	7.80246	16.1475	9.91007	14.926	0.149435	2.23047	hebei
2015	0.372	1.022	10.2077	12.1961	7.88201	16.2008	10.3133	15.4777	0.137132	2.12249	hebei
2016	0.355	1.059	10.3068	12.2576	7.95503	16.3698	10.368	15.5586	0.14775	2.29877	hebei
2017	0.329	1.153	9.98764	12.3408	8.08142	16.469	10.473	16.2322	0.147064	2.38718	hebei
2018	0.286	1.259	11.1986	12.4265	8.16447	16.5842	10.857	16.5833	0.14643	2.42828	hebei
2019	0.25	1.349	11.3153	12.3985	8.22657	16.6714	10.9649	17.2556	0.145801	2.51588	hebei
2020	0.205	1.377	13.3167	12.4184	8.2497	16.8073	11.4317	17.4917	0.144666	2.53044	hebei
2000	1.281	0.721	2.674	11.0169	14.7176	14.2419	7.92516	7.99	0.187622	1.4991	henan
2001	1.254	0.737	4.76223	11.0885	14.8004	14.3515	7.85632	7.71814	0.183411	1.41559	henan
2002	1.207	0.676	6.85045	11.1365	14.9031	14.488	7.85941	8.115	0.182783	1.48328	henan
2003	1.22	0.715	6.17193	11.1518	15.0335	14.6434	7.99328	7.93895	0.18173	1.44274	henan
2004	1.047	0.657	5.4934	11.1945	15.2713	14.7496	8.10712	8.76034	0.181393	1.58906	henan
2005	0.958	0.615	4.81487	11.2734	15.4976	14.914	8.22898	9.94931	0.186412	1.85467	henan
2006	0.929	0.6	4.13635	11.3684	15.7312	15.0907	8.56446	9.70517	0.186403	1.80908	henan
2007	0.853	0.603	4.04398	11.5262	15.9697	15.2457	8.85338	9.04057	0.187237	1.69273	henan
2008	0.768	0.561	4.71732	11.8382	16.127	15.5192	9.11965	9.32197	0.186438	1.73796	henan
2009	0.721	0.6	5.15533	12.0432	7.02648	15.6967	9.34356	10.4278	0.185929	1.93884	henan
2010	0.672	0.604	6.398	12.2208	7.23079	15.8481	9.71348	10.39	0.187533	1.94847	henan
2011	0.656	0.638	7.64442	12.3926	7.4511	16.025	9.86573	10.6442	0.188211	2.00336	henan
2012	0.626	0.688	6.66	12.514	7.62087	16.2854	10.1958	10.6555	0.188164	2.00498	henan
2013	0.59	0.738	8.09124	12.1272	7.78964	16.4329	10.2915	10.8134	0.186799	2.01993	henan
2014	0.56	0.785	10.3618	12.2101	7.91544	16.5613	10.4153	10.6096	0.186563	1.97935	henan
2015	0.534	0.842	8.74354	12.1697	8.0117	16.6119	10.7741	12.3229	0.172564	2.12649	henan
2016	0.506	0.906	7.96008	12.2361	8.05626	16.6726	10.8025	12.6677	0.184763	2.34051	henan
2017	0.479	0.943	8.65855	12.3463	8.13365	16.7548	10.9225	13.1741	0.184229	2.42706	henan
2018	0.444	1.07	9.37418	12.468	8.23377	16.8857	11.3183	13.8603	0.183494	2.54328	henan
2019	0.393	1.131	10.7432	12.2969	8.30447	17.0057	11.365	14.9012	0.18299	2.72677	henan
2020	0.319	1.17	12.7314	12.3011	8.33539	17.0996	11.7184	16.2687	0.177115	2.88143	henan
2021	0.245	1.209	14.7196	12.3053	8.36539	17.1855	11.979	17.3845	0.166589	2.89605	henan
2000	0.828	0.518	4.797	10.8884	14.4325	13.8593	7.71957	9.76222	0.148868	1.45328	heilongjiang
2001	0.844	0.571	6.27186	10.9005	14.5746	13.9769	7.53369	9.4482	0.145758	1.37715	heilongjiang
2002	0.861	0.608	7.74673	10.904	14.6566	14.1708	7.64156	9.37788	0.145713	1.36648	heilongjiang
2003	0.928	0.593	7.33756	10.9032	14.7272	14.2779	7.93523	9.18615	0.145475	1.33635	heilongjiang
2004	0.832	0.565	6.9284	10.951	14.8782	14.4481	7.94058	9.59648	0.145632	1.39755	heilongjiang
2005	0.786	0.537	6.51923	11.0317	14.973	14.5664	7.97453	9.82193	0.14584	1.43243	heilongjiang
2006	0.702	0.534	6.11006	11.0951	15.1684	14.6666	8.19478	10.6129	0.145964	1.5491	heilongjiang
2007	0.717	0.547	6.39988	11.1582	15.2982	14.6178	8.36707	10.4361	0.146146	1.52518	heilongjiang
2008	0.715	0.54	5.97321	10.8963	15.5704	14.8222	8.42814	10.4468	0.144802	1.51271	heilongjiang
2009	0.745	0.657	6.54564	10.9006	6.46406	15.0353	8.53287	10.2111	0.144904	1.47962	heilongjiang
2010	0.737	0.692	9.067	10.9906	6.62749	15.0643	8.82173	10.3681	0.144964	1.503	heilongjiang
2011	0.687	0.676	9.41737	11.0543	6.9053	15.2139	9.41214	10.7983	0.145161	1.5675	heilongjiang
2012	0.644	0.744	10.1052	11.0857	7.05891	15.392	9.9168	11.2721	0.145273	1.63753	heilongjiang
2013	0.595	0.789	12.2441	11.0202	7.15258	15.506	9.8944	11.7382	0.144828	1.70002	heilongjiang
2014	0.587	0.946	12.3511	11.0056	7.17113	15.6083	9.6429	11.7878	0.144961	1.70877	heilongjiang
2015	0.542	1.286	13.2836	10.9056	7.06123	15.6527	9.84919	12.252	0.131781	1.61459	heilongjiang
2016	0.517	1.478	13.4735	10.8887	7.04613	15.7671	9.80068	7.85565	0.145294	1.14138	heilongjiang
2017	0.468	1.656	13.3807	10.9402	7.12553	15.8084	9.81033	6.99662	0.145172	1.01571	heilongjiang
2018	0.461	1.784	13.8898	10.9185	7.15664	15.8365	9.87483	6.875	0.145292	0.998883	heilongjiang
2019	0.447	1.846	14.3685	10.8292	7.14105	15.8453	9.90294	6.6	0.145675	0.961452	heilongjiang
2020	0.045	1.945	15.2686	10.7927	7.0497	15.9093	10.2568	6.58	0.160854	1.05842	heilongjiang
2000	0.81	1.012	3.898	10.5715	14.5779	14.2463	7.6953	9.774	0.166512	1.62749	hubei
2001	0.845	1.032	5.9396	10.6398	14.6568	14.3499	7.69803	9.43019	0.167507	1.57962	hubei
2002	0.842	1.057	7.9812	10.5699	14.7052	14.504	7.7003	9.50617	0.167262	1.59002	hubei
2003	0.773	1.031	7.91402	10.6277	14.7701	14.6493	7.96242	9.99819	0.166973	1.66942	hubei
2004	0.71	0.996	7.84683	10.6892	14.9484	14.7428	8.0956	10.4527	0.166941	1.74499	hubei
2005	0.695	0.957	7.77965	10.7529	15.1387	14.9093	8.25842	10.7559	0.173384	1.8649	hubei
2006	0.834	0.959	7.71246	10.8058	15.3759	15.037	8.46253	9.58416	0.173828	1.666	hubei
2007	0.608	0.967	8.15723	10.9134	15.5911	14.8819	8.79725	11.5814	0.174024	2.01543	hubei
2008	0.478	0.931	8.07552	11.183	15.7768	15.1209	9.03289	13.3526	0.173959	2.3228	hubei
2009	0.432	0.901	7.63267	11.277	6.70303	15.3239	9.33759	13.9875	0.17398	2.43355	hubei
2010	0.346	0.831	9.533	11.4449	6.91892	15.4631	9.76204	15.5692	0.174081	2.7103	hubei
2011	0.344	0.789	11.2384	11.5798	7.331	15.5852	9.85403	15.6953	0.1737	2.72628	hubei
2012	0.354	0.786	12.2237	11.7195	7.50827	15.7389	10.1054	15.5597	0.173627	2.70158	hubei
2013	0.375	0.899	11.9202	11.783	7.69221	15.8834	10.2667	15.4043	0.172224	2.65298	hubei
2014	0.393	0.94	11.4299	11.9235	7.85045	16.0097	10.2503	14.8506	0.172159	2.55667	hubei
2015	0.402	1.007	14.9869	11.9441	8.00821	16.1055	10.5657	14.7376	0.158169	2.33103	hubei
2016	0.402	1.061	13.9249	11.9982	8.03982	16.2522	10.6412	14.616	0.170816	2.49665	hubei
2017	0.415	1.145	16.2006	12.1448	8.08589	16.3812	10.7444	14.4023	0.170478	2.45527	hubei
2018	0.437	1.189	15.5644	12.2274	8.10382	16.4418	11.0683	13.9295	0.170035	2.36849	hubei
2019	0.436	1.223	14.7042	12.1449	8.12816	16.495	11.211	13.9861	0.169482	2.37039	hubei
2020	0.403	1.309	16.5402	11.9856	7.82865	16.5923	11.6092	14.4158	0.170022	2.45099	hubei
2000	1.211	1.139	2.927	10.8389	14.3867	14.15	7.84581	8.08119	0.165522	1.33762	hunan
2001	1.22	1.128	5.37811	10.8271	14.5353	14.2362	7.78364	7.91	0.162989	1.28925	hunan
2002	1.164	1.169	7.82922	10.8574	14.6534	14.3874	7.76089	8.34772	0.162621	1.35752	hunan
2003	1.154	1.139	7.13926	11.0072	14.8037	14.5598	8.06306	8.38498	0.161992	1.3583	hunan
2004	1.08	1.117	6.4493	11.1608	14.9806	14.6719	8.0959	8.66073	0.161716	1.40058	hunan
2005	1.03	1.125	5.75933	11.2585	15.1899	14.8176	8.20495	8.91572	0.168538	1.50264	hunan
2006	0.753	1.041	5.06937	11.3575	15.3798	14.9893	8.63195	10.1714	0.168196	1.71079	hunan
2007	0.903	0.997	6.16764	11.5137	15.6181	15.021	8.64594	9.21291	0.16808	1.54851	hunan
2008	0.894	0.96	6.50907	11.6626	15.7934	15.2497	8.72144	9.26775	0.16781	1.55522	hunan
2009	0.873	0.998	6.13846	11.767	6.74243	15.4381	9.02509	9.31936	0.167553	1.56149	hunan
2010	0.842	0.919	7.595	11.9153	6.98628	15.5491	9.5377	9.45904	0.165012	1.56085	hunan
2011	0.795	0.857	7.919	12.0348	7.32454	15.6869	9.68434	9.82136	0.164846	1.61901	hunan
2012	0.758	0.878	7.33674	12.1603	7.48558	15.8934	10.0524	10.0737	0.164345	1.65556	hunan
2013	0.732	0.92	8.49786	12.1256	7.61622	16.0547	10.102	10.391	0.16306	1.69435	hunan
2014	0.694	0.963	9.19923	12.2212	7.72435	16.1936	10.1901	10.7764	0.162339	1.74944	hunan
2015	0.655	1.036	11.8907	12.2047	7.8302	16.239	10.4363	11.2205	0.147597	1.65612	hunan
2016	0.597	1.159	11.6462	12.2382	7.90022	16.3188	10.4356	11.6847	0.16013	1.87107	hunan
2017	0.543	1.291	11.8128	12.3263	7.9222	16.4389	10.5431	12.2501	0.159358	1.95216	hunan
2018	0.484	1.391	11.879	12.3456	7.95887	16.5345	10.7987	13.1112	0.158532	2.07853	hunan
2019	0.416	1.353	13.2141	12.1534	8.00875	16.6067	10.9093	14.3959	0.158082	2.27572	hunan
2020	0.337	1.355	13.141	12.2105	8.00925	16.6921	11.2737	15.9248	0.16068	2.55879	hunan
2021	0.258	1.357	13.0679	12.2644	8.00975	16.7708	11.5402	16.88	0.160221	2.70453	hunan
2000	0.758	1.007	4.926	10.2904	13.8531	13.6386	7.40853	10.1256	0.149876	1.51759	jilin
2001	0.045	0.85	7.58384	10.2881	14.007	13.7134	12.1005	20.9668	0.151332	3.17295	jilin
2002	0.758	1.018	10.2417	10.3301	14.0893	13.866	7.31788	10.102	0.151089	1.5263	jilin
2003	0.791	1.053	9.43633	10.3557	14.2473	14.0196	7.43248	9.82175	0.150844	1.48156	jilin
2004	0.665	1.095	8.63099	10.4129	14.324	14.1006	7.67089	11.0471	0.150955	1.66761	jilin
2005	0.71	1.153	7.82565	10.4389	14.5438	14.1901	7.61234	10.4546	0.150784	1.57639	jilin
2006	0.673	1.357	7.02031	10.4692	14.7124	14.3707	7.74889	10.9739	0.15062	1.65289	jilin
2007	0.743	1.25	7.49017	10.5436	14.9808	14.3603	7.95683	10.3256	0.150614	1.55517	jilin
2008	0.699	1.221	7.56732	10.3451	15.2572	14.5731	8.00102	10.6412	0.152196	1.61955	jilin
2009	0.702	1.212	8.21947	10.4565	6.18845	14.814	8.09407	10.6168	0.152107	1.61489	jilin
2010	0.687	1.205	9.89	10.6147	6.40094	14.9164	8.37632	10.8444	0.152136	1.64982	jilin
2011	0.69	1.261	9.08197	10.7675	6.74535	15.0526	8.50106	10.7769	0.152229	1.64056	jilin
2012	0.708	1.257	8.9683	10.9116	6.94818	15.2727	8.68778	10.4945	0.152369	1.59903	jilin
2013	0.725	1.289	11.5611	10.7102	7.05355	15.4021	8.73536	10.4232	0.150068	1.56418	jilin
2014	0.747	1.286	11.8818	10.7854	7.09289	15.5167	8.80927	10.1878	0.150102	1.52921	jilin
2015	0.76	1.279	13.1684	10.6767	7.11424	15.4932	9.09133	10.0442	0.136855	1.3746	jilin
2016	0.808	1.383	14.1491	10.7157	7.14186	15.6031	9.20984	9.7897	0.150812	1.47641	jilin
2017	0.834	1.459	14.8197	10.8178	7.09913	15.678	9.3138	9.5885	0.151244	1.4502	jilin
2018	0.84	1.491	13.5826	10.862	7.12358	15.7006	9.53856	9.56302	0.151642	1.45015	jilin
2019	0.839	1.525	12.9426	10.6734	7.01835	15.7422	9.65368	9.57095	0.152117	1.4559	jilin
2020	0.045	1.487	17.4064	10.711	6.98936	15.7291	10.0838	7.71814	0.162539	1.25449	jilin
2000	0.651	0.692	3.917	11.3652	15.3158	14.7776	8.76904	9.33	0.249579	2.32857	jiangsu
2001	0.045	0.704	5.39526	11.3679	15.5597	14.8822	8.72551	10.602	0.248835	2.63816	jiangsu
2002	0.602	0.694	6.87353	11.383	15.6776	15.0306	8.93525	11.8741	0.247722	2.94147	jiangsu
2003	0.492	0.662	6.9645	11.4387	15.8926	15.2128	9.19421	13.5924	0.246545	3.35115	jiangsu
2004	0.395	0.624	7.05548	11.5042	16.0984	15.3532	9.33521	12.7121	0.244984	3.11425	jiangsu
2005	0.345	0.635	7.14645	11.6194	16.3978	15.5329	9.51635	12.8186	0.243697	3.12384	jiangsu
2006	0.409	0.649	7.23743	11.72	16.6229	15.7106	9.87055	13.0044	0.242335	3.15142	jiangsu
2007	0.274	0.674	8.11511	11.8576	16.9236	15.7392	10.3663	13.051	0.241132	3.14702	jiangsu
2008	0.244	0.698	7.04313	11.8473	17.1229	15.9571	10.7019	13.7433	0.240119	3.30003	jiangsu
2009	0.23	0.732	7.76477	11.9355	8.07986	16.1145	11.3769	14.115	0.23925	3.37701	jiangsu
2010	0.223	0.783	10.815	12.0952	8.31382	16.2184	11.8378	13.045	0.238216	3.10753	jiangsu
2011	0.211	0.82	12.0555	12.2186	8.54654	16.3916	12.2051	12.5086	0.237795	2.97448	jiangsu
2012	0.199	0.859	13.4549	12.3014	8.67602	16.5807	12.506	13.3781	0.237548	3.17794	jiangsu
2013	0.195	0.918	13.7299	12.1105	8.79004	16.6988	12.3869	14.3623	0.235388	3.38073	jiangsu
2014	0.19	0.972	14.279	12.1867	8.88643	16.8044	12.2062	14.1619	0.234991	3.32793	jiangsu
2015	0.18	1.017	16.4191	12.2011	8.99076	16.8505	12.4304	14.9503	0.220591	3.29792	jiangsu
2016	0.175	1.092	16.6124	12.2164	9.00224	16.9274	12.3503	16.0326	0.233664	3.74625	jiangsu
2017	0.177	1.091	17.2867	12.3038	9.00841	16.9944	12.3335	16.5614	0.232816	3.85574	jiangsu
2018	0.174	1.114	14.9246	12.3595	9.06302	17.0721	12.6346	17.0782	0.232187	3.96533	jiangsu
2019	0.045	1.169	17.5583	12.479	9.08278	17.1575	12.6584	18.139	0.231749	4.20369	jiangsu
2020	0.045	1.22	19.7595	12.5305	9.11151	17.2525	13.1207	19.9053	0.222102	4.42101	jiangsu
2021	0.045	1.271	21.9606	12.5795	9.13945	17.3392	13.4356	21.6716	0.211902	4.59227	jiangsu
2000	0.893	1.166	2.576	10.0648	13.9248	13.3979	6.97728	9.315	0.189579	1.76593	jiangxi
2001	0.045	1.124	4.24105	10.093	14.093	13.5315	6.90675	9.20374	0.188077	1.73101	jiangxi
2002	0.894	1.033	5.9061	10.1693	14.1559	13.8028	6.95081	9.09247	0.18705	1.70074	jiangxi
2003	0.852	0.878	5.6148	10.2295	14.3353	13.9724	7.12125	9.39	0.18592	1.74579	jiangxi
2004	0.735	0.816	5.32349	10.3711	14.5371	14.1155	7.0639	10.3849	0.185167	1.92294	jiangxi
2005	0.674	0.757	5.03219	10.434	14.7434	14.2641	7.21598	10.9528	0.184593	2.0218	jiangxi
2006	0.46	0.678	4.74089	10.5325	14.9324	14.4519	7.33694	13.6975	0.183695	2.51616	jiangxi
2007	0.566	0.664	7.22067	10.6194	15.1761	14.6101	7.63482	11.8373	0.182846	2.1644	jiangxi
2008	0.547	0.682	6.39258	11.3014	15.402	14.8628	7.73849	12.1806	0.183115	2.23044	jiangxi
2009	0.525	0.692	6.85703	11.3628	6.36527	15.0194	7.97763	12.3275	0.182361	2.24805	jiangxi
2010	0.491	0.62	6.847	11.5193	6.65684	15.1443	8.3777	12.956	0.18172	2.35437	jiangxi
2011	0.463	0.619	7.25214	11.6249	6.95981	15.3184	8.62155	13.6182	0.181059	2.46569	jiangxi
2012	0.431	0.649	8.28578	11.7535	7.22402	15.6573	8.98532	14.0168	0.180795	2.53418	jiangxi
2013	0.403	0.665	9.38973	11.8143	7.39094	15.8029	9.20734	14.4501	0.179498	2.59376	jiangxi
2014	0.38	0.704	8.14907	11.9308	7.54	15.93	9.53467	15.2971	0.179053	2.73901	jiangxi
2015	0.36	0.801	10.5709	11.778	7.68052	16.0049	10.0925	15.5389	0.165586	2.57303	jiangxi
2016	0.34	0.9	8.9761	11.8359	7.67391	16.091	10.3569	15.7879	0.177434	2.80131	jiangxi
2017	0.318	0.946	8.43301	11.9475	7.71738	16.1639	10.4051	16.3224	0.176616	2.88281	jiangxi
2018	0.298	1.067	9.91111	12.0684	7.77191	16.2766	10.8746	16.4019	0.175798	2.88343	jiangxi
2019	0.258	1.09	12.1418	11.9247	7.81899	16.3922	10.9877	17.0147	0.175179	2.98062	jiangxi
2020	0.214	1.116	12.8421	11.9649	7.82706	16.4921	11.2928	17.4877	0.178254	3.11726	jiangxi
2021	0.17	1.142	13.5423	12.0036	7.83507	16.583	11.5262	17.5326	0.180846	3.17071	jiangxi
2000	0.6	0.788	6.182	11.298	14.8994	14.0406	8.48508	11.6803	0.155227	1.8131	liaoning
2001	0.608	0.852	7.31638	11.2851	15.125	14.1962	8.40021	11.581	0.156368	1.8109	liaoning
2002	0.63	0.879	8.45076	11.3027	15.201	14.3484	8.4231	11.4178	0.156229	1.78379	liaoning
2003	0.634	0.868	8.73171	11.3328	15.313	14.4803	8.64047	11.4014	0.155849	1.77689	liaoning
2004	0.574	0.926	9.01267	11.4034	15.4825	14.6293	8.65678	11.8223	0.156079	1.84521	liaoning
2005	0.555	0.86	9.29363	11.4675	15.7255	14.8091	8.7315	12.1097	0.156129	1.89068	liaoning
2006	0.489	0.842	9.57458	11.5709	15.9168	14.9675	8.9091	13.0721	0.155052	2.02686	liaoning
2007	0.532	0.821	9.99575	11.6692	16.1975	15.004	9.17108	12.3238	0.154696	1.90643	liaoning
2008	0.513	0.741	11.0048	11.7064	16.4227	15.232	9.27472	12.5407	0.155017	1.94401	liaoning
2009	0.481	0.761	11.8154	11.8134	7.37226	15.3825	9.40903	13.1179	0.155096	2.03453	liaoning
2010	0.446	0.73	11.965	11.9734	7.60332	15.4925	9.74642	13.8589	0.153956	2.13366	liaoning
2011	0.451	0.729	12.5327	12.128	7.87973	15.6469	9.86141	13.7227	0.153683	2.10894	liaoning
2012	0.46	0.798	18.4999	12.2395	8.04089	15.8708	9.96284	13.6204	0.153683	2.09321	liaoning
2013	0.474	0.873	19.8253	12.2398	8.11487	15.9621	9.98304	13.3618	0.153303	2.0484	liaoning
2014	0.487	0.994	17.2139	12.3111	8.06865	16.0457	9.87945	13.0757	0.153359	2.00528	liaoning
2015	0.478	1.176	16.9306	12.2161	7.66265	15.9789	10.1339	13.2519	0.139668	1.85087	liaoning
2016	0.49	1.359	18.0191	12.2408	7.69644	15.9881	10.1308	12.9625	0.152922	1.98224	liaoning
2017	0.497	1.376	17.3394	12.2837	7.7802	16.0355	10.1847	12.7103	0.153084	1.94575	liaoning
2018	0.045	1.375	16.6487	12.3165	7.86943	16.0827	10.4674	18.3465	0.153271	2.812	liaoning
2019	0.045	1.393	17.1501	12.091	7.88322	16.0937	10.5976	18.3099	0.153397	2.80868	liaoning
2020	0.045	1.429	18.9789	12.0278	7.88448	16.1758	11.0052	18.1759	0.153495	2.78991	liaoning
2000	0.937	1.04	3.803	10.7018	13.7646	13.1863	6.65286	9.18358	0.178327	1.63768	neimenggu
2001	0.045	0.85	6.73586	10.7428	13.8098	13.2723	12.095	21.1074	0.178387	3.76528	neimenggu
2002	1.091	1.075	9.66872	10.7861	13.9364	13.4861	6.52062	8.63212	0.178428	1.54021	neimenggu
2003	1.088	1.341	8.87822	10.836	14.1428	13.6589	6.70564	8.65495	0.178141	1.5418	neimenggu
2004	1.092	1.324	8.08773	10.9584	14.4923	13.7492	6.72263	8.55629	0.178505	1.52734	neimenggu
2005	1.09	1.13	7.29723	11.1446	14.836	13.9246	6.73934	8.63994	0.178706	1.54401	neimenggu
2006	1.12	1.048	6.50674	11.2944	15.0492	14.0728	6.88551	8.46479	0.178425	1.51033	neimenggu
2007	1.07	1.075	7.45698	11.4997	15.4096	14.2082	7.18007	8.70077	0.178268	1.55107	neimenggu
2008	1.017	1.09	7.41973	11.5059	15.6884	14.5186	7.19143	8.96742	0.175815	1.57661	neimenggu
2009	1.004	1.116	7.95343	11.6432	6.74625	14.7808	7.30921	8.96965	0.175676	1.57576	neimenggu
2010	0.969	1.076	10.208	11.8294	6.9754	14.9748	7.64779	9.0612	0.173337	1.57064	neimenggu
2011	0.926	1.015	12.6505	12.0336	7.21279	15.2371	7.724	9.20301	0.173067	1.59274	neimenggu
2012	0.895	0.98	12.0625	12.1545	7.34778	15.4329	8.03398	9.26749	0.172853	1.60191	neimenggu
2013	0.866	1.014	10.0805	12.0097	7.45065	15.5348	8.25219	9.37	0.171615	1.60803	neimenggu
2014	0.849	1.057	10.8936	12.1646	7.51952	15.6273	8.30177	9.39736	0.170867	1.6057	neimenggu
2015	0.841	1.148	16.1444	12.0732	7.58298	15.6708	8.6165	9.53	0.158854	1.51387	neimenggu
2016	0.829	1.175	18.2795	12.1374	7.60908	15.7717	8.67351	9.74003	0.169669	1.65258	neimenggu
2017	0.822	1.255	18.1266	12.2705	7.44027	15.8469	8.74369	9.7725	0.169059	1.65213	neimenggu
2018	0.803	1.271	19.3276	12.3568	7.52707	15.8438	9.17212	9.81142	0.168475	1.65298	neimenggu
2019	0.782	1.27	20.5525	12.1466	7.63031	15.8644	9.311	9.90005	0.167944	1.66265	neimenggu
2020	0.745	1.233	19.7165	12.0899	7.62618	15.9081	9.79579	10.277	0.173039	1.77833	neimenggu
2021	0.708	1.196	18.8805	12.0299	7.62203	15.95	10.1209	10.5631	0.17401	1.83808	neimenggu
2000	1.201	1.051	3.69	8.77848	12.2465	11.7615	5.41165	4.27	0.221789	0.947039	ningxia
2001	0.045	1.118	7.37487	8.82791	12.5272	11.9093	5.44242	5.06319	0.22162	1.12211	ningxia
2002	1.132	1.118	11.0597	8.86163	12.4864	12.1813	5.37528	5.85638	0.21897	1.28237	ningxia
2003	1.022	1.018	10.1121	8.90164	12.6126	12.3442	5.82305	7.04456	0.216436	1.52469	ningxia
2004	0.96	0.954	9.16444	8.96865	12.8338	12.408	5.68017	6.97469	0.214465	1.49582	ningxia
2005	0.919	0.963	8.2168	9.05123	13.0757	12.5989	5.36598	7.43735	0.212637	1.58145	ningxia
2006	0.834	0.884	7.26916	9.14399	13.327	12.8034	5.66988	7.23388	0.210321	1.52144	ningxia
2007	0.865	0.859	7.42623	9.26293	13.5928	12.896	5.69036	7.5605	0.208911	1.57947	ningxia
2008	0.833	0.839	7.65456	10.1721	13.7643	13.3645	6.40688	7.81513	0.207915	1.62489	ningxia
2009	0.699	0.933	8.3612	10.2834	4.71474	13.4626	6.81344	8.13253	0.206283	1.6776	ningxia
2010	0.678	0.937	9.152	10.3836	5.03403	13.6086	6.98564	7.4325	0.204466	1.5197	ningxia
2011	0.653	0.91	8.95937	10.515	5.34115	13.8102	6.41836	6.45659	0.203301	1.31263	ningxia
2012	0.623	0.957	9.11107	10.6241	5.57579	14.0885	6.73815	7.91481	0.20155	1.59523	ningxia
2013	0.586	0.998	11.2497	10.6192	5.7312	14.1846	7.0992	8.39769	0.197898	1.66188	ningxia
2014	0.563	1.027	10.6677	10.6288	5.82854	14.2723	7.26123	7.9989	0.196455	1.57143	ningxia
2015	0.524	1.098	15.2419	10.6602	5.92278	14.3449	7.53102	12.4218	0.18187	2.25915	ningxia
2016	0.508	1.153	15.3743	10.675	5.96013	14.4901	7.89245	9.21725	0.193285	1.78156	ningxia
2017	0.508	1.098	15.7168	10.5503	6.0345	14.5443	8.35326	10.0099	0.191231	1.9142	ningxia
2018	0.479	1.171	13.1579	10.5692	6.07884	14.6434	8.64083	10.8304	0.189408	2.05136	ningxia
2019	0.469	1.185	14.1381	10.6575	6.04874	14.6686	8.62245	11.5621	0.187815	2.17154	ningxia
2020	0.421	1.227	18.8605	10.6655	6.03892	14.7448	8.95027	14.2143	0.181107	2.5743	ningxia
2021	0.373	1.269	23.5829	10.6733	6.02901	14.8156	9.19675	15.4232	0.172962	2.66763	ningxia
2000	1.363	1.764	3.299	8.45468	12.0188	11.5771	4.76217	5.615	0.189118	1.0619	qinghai
2001	1.373	1.658	5.61649	8.52556	12.1972	11.7612	4.61512	6.15596	0.187888	1.15663	qinghai
2002	1.27	1.613	7.93397	8.56102	12.2594	12.011	4.44265	7.68357	0.186367	1.43196	qinghai
2003	1.174	1.564	7.43838	8.63994	12.3901	12.1569	4.49981	8.2824	0.185227	1.53412	qinghai
2004	1.047	1.497	6.94279	8.73408	12.506	12.2039	4.2485	8.75589	0.184108	1.61203	qinghai
2005	1.002	1.294	6.44721	8.82703	12.7315	12.3251	4.36945	8.98799	0.183268	1.64721	qinghai
2006	0.942	1.277	5.95162	8.89165	12.9538	12.5681	4.57471	9.12314	0.182198	1.66222	qinghai
2007	0.829	1.319	7.07416	8.99343	13.2483	12.832	5.40268	9.71334	0.181392	1.76192	qinghai
2008	0.819	1.265	7.47362	9.11768	13.481	13.0351	5.42935	9.77279	0.182452	1.78307	qinghai
2009	0.772	1.282	8.83578	9.19766	4.47438	13.318	5.90808	10.003	0.181911	1.81965	qinghai
2010	0.728	1.277	8.616	9.31082	4.70248	13.5745	5.57595	10.3942	0.180703	1.87826	qinghai
2011	0.707	1.202	9.09295	9.44034	4.99936	13.8759	6.28786	10.5864	0.179753	1.90294	qinghai
2012	0.665	1.184	9.58314	9.50925	5.22798	14.2554	6.2672	11.0137	0.178742	1.96861	qinghai
2013	0.614	1.215	12.5739	9.50091	5.41101	14.2608	6.2186	11.5425	0.174752	2.01707	qinghai
2014	0.581	1.283	12.8223	9.59134	5.52814	14.2662	6.42811	11.7984	0.173863	2.0513	qinghai
2015	0.571	1.368	10.4504	9.67797	5.58774	14.497	7.10414	11.8325	0.16127	1.90823	qinghai
2016	0.556	1.348	9.69221	9.73394	5.47441	14.5447	7.21303	12.0773	0.172009	2.07741	qinghai
2017	0.536	1.282	11.6526	9.79384	5.50613	14.587	7.36518	12.3141	0.171101	2.10697	qinghai
2018	0.506	1.267	14.4248	9.84717	5.60906	14.6671	7.88908	12.5863	0.170124	2.14122	qinghai
2019	0.466	1.287	13.7535	9.6196	5.64278	14.7864	8.02158	13.5786	0.169059	2.2956	qinghai
2020	0.417	1.336	16.1738	9.58042	5.69705	14.8785	8.45383	14.3003	0.170971	2.44492	qinghai
2021	0.368	1.385	18.5941	9.53965	5.74853	14.9627	8.75463	15.5093	0.171906	2.66615	qinghai
2000	0.965	0.705	3.331	11.435	15.3495	14.5514	8.84822	9.075	0.133743	1.21372	shandong
2001	0.045	0.732	6.25205	11.5305	15.5615	14.7168	12.1699	18.9263	0.134372	2.54317	shandong
2002	0.897	0.728	9.17309	11.6099	15.6242	14.8735	8.89467	9.25101	0.134163	1.24114	shandong
2003	0.767	0.651	8.31171	11.6704	15.7809	15.0211	9.1124	10.0086	0.133798	1.33913	shandong
2004	0.658	0.578	7.45033	11.7678	15.9298	15.1348	9.18328	11.1601	0.133743	1.49259	shandong
2005	0.556	0.586	6.58895	11.8824	16.1887	15.2664	9.28201	12.1016	0.133509	1.61567	shandong
2006	0.551	0.596	5.72758	12.0084	16.4228	15.4226	9.6764	12.1783	0.133212	1.6223	shandong
2007	0.514	0.618	5.78132	12.1821	16.6341	15.515	10.0354	12.5372	0.133084	1.6685	shandong
2008	0.524	0.625	5.46891	12.4073	16.7895	15.7328	10.192	12.3603	0.13429	1.65986	shandong
2009	0.518	0.662	6.00869	12.557	7.69559	15.8631	10.4491	12.4309	0.134123	1.66727	shandong
2010	0.51	0.721	8.694	12.6159	7.91913	15.9434	10.8491	12.5846	0.133326	1.67786	shandong
2011	0.501	0.771	8.95202	12.6711	8.14785	16.1569	10.9826	12.6717	0.132948	1.68468	shandong
2012	0.487	0.829	9.76771	12.7177	8.3088	16.4349	11.2318	13.0836	0.132728	1.73656	shandong
2013	0.466	0.896	9.89342	12.4841	8.42507	16.5731	11.2512	13.5867	0.128545	1.7465	shandong
2014	0.447	0.955	9.82119	12.4854	8.52254	16.6945	11.1957	13.8221	0.128073	1.77024	shandong
2015	0.429	1.03	12.6324	12.4755	8.61782	16.7519	11.4938	14.117	0.115091	1.62474	shandong
2016	0.417	1.11	12.2799	12.5616	8.67594	16.8424	11.4937	14.3703	0.126376	1.81606	shandong
2017	0.402	1.161	13.2627	12.6977	8.71582	16.9256	11.5181	14.8377	0.126015	1.86977	shandong
2018	0.045	0.85	12.7994	12.7771	8.77731	16.9913	12.0004	18.7369	0.125803	2.35716	shandong
2019	0.045	1.322	13.3989	12.6428	8.78366	17.087	11.8947	18.6844	0.125695	2.34853	shandong
2020	0.045	1.368	15.5734	12.6667	8.78874	17.1829	12.3833	18.5401	0.122577	2.27258	shandong
2000	0.904	0.941	3.423	11.3662	13.9507	13.4511	6.87523	9.21071	0.144894	1.33457	shanxi
2001	0.045	0.944	5.40366	11.4459	14.0989	13.5856	12.1471	18.4092	0.145769	2.68349	shanxi
2002	0.94	0.875	7.38432	11.5107	14.2265	13.7943	6.83948	9.17716	0.145566	1.33588	shanxi
2003	0.87	0.735	7.20036	11.578	14.4364	13.9784	7.06902	9.34801	0.144871	1.35426	shanxi
2004	0.832	0.674	7.0164	11.7088	14.7569	14.0815	7.08087	9.6981	0.144423	1.40063	shanxi
2005	0.839	0.604	6.83244	11.8031	15.1194	14.253	7.10661	9.56611	0.143998	1.3775	shanxi
2006	0.774	0.592	6.64847	11.8776	15.5792	14.4527	7.25912	9.98037	0.143516	1.43235	shanxi
2007	0.778	0.563	7.18994	11.9521	15.6037	14.6033	7.59689	9.915	0.14313	1.41914	shanxi
2008	0.759	0.561	7.19939	11.7509	15.8277	14.79	7.73149	10.0734	0.142057	1.431	shanxi
2009	0.737	0.639	7.66388	11.604	6.69187	15.018	8.07931	10.37	0.141646	1.46887	shanxi
2010	0.682	0.569	8.721	11.731	6.87696	15.1529	8.46632	10.8753	0.137986	1.50063	shanxi
2011	0.633	0.527	8.1096	11.8088	7.10121	15.3214	8.51198	11.4077	0.137576	1.56943	shanxi
2012	0.636	0.611	9.53572	11.8818	7.32408	15.5193	8.88128	11.3292	0.137198	1.55435	shanxi
2013	0.62	0.689	10.7163	11.9579	7.43934	15.6411	9.05544	11.4592	0.136329	1.56222	shanxi
2014	0.601	0.781	9.84731	12.0132	7.50694	15.7497	9.03253	11.6072	0.135829	1.57659	shanxi
2015	0.583	1.129	13.7421	11.9939	7.40388	15.7666	9.21234	11.7969	0.121932	1.43842	shanxi
2016	0.553	1.195	13.5653	12.0262	7.35052	15.9488	9.21652	12.1329	0.134246	1.6288	shanxi
2017	0.565	1.075	14.9225	12.1522	7.53209	15.8877	9.33353	11.9828	0.133637	1.60135	shanxi
2018	0.546	1.151	15.5436	12.262	7.73748	15.9595	9.6198	12.1921	0.133106	1.62284	shanxi
2019	0.515	1.161	15.1506	12.1662	7.76121	16.0275	9.71704	12.5215	0.132654	1.66103	shanxi
2020	0.479	1.176	18.4683	12.156	7.73917	16.1038	10.2145	13.1746	0.136734	1.80141	shanxi
2021	0.443	1.191	21.786	12.1456	7.71663	16.1746	10.5452	13.9208	0.137868	1.91923	shanxi
2000	1.193	0.975	4.138	10.282	13.955	13.6559	7.28756	8.19235	0.165311	1.35429	shanxi-xian
2001	1.221	0.988	5.90578	10.3534	14.1216	13.83	7.21082	7.85565	0.163777	1.28658	shanxi-xian
2002	1.171	0.956	7.67356	10.4205	14.2229	14.1187	7.32909	8.3114	0.163424	1.35828	shanxi-xian
2003	1.146	0.871	7.61897	10.462	14.3884	14.2841	7.38337	8.42779	0.162863	1.37257	shanxi-xian
2004	1.103	0.849	7.56437	10.5443	14.5808	14.4358	7.6044	8.48017	0.162796	1.38054	shanxi-xian
2005	1.077	0.88	7.50977	10.6347	14.8283	14.5321	7.54645	8.69107	0.162671	1.41378	shanxi-xian
2006	0.997	0.818	7.45518	10.6969	15.1033	14.662	7.81319	9.00656	0.162491	1.46349	shanxi-xian
2007	1.003	0.787	7.72691	10.8031	15.3742	14.6435	8.14642	8.97609	0.162454	1.4582	shanxi-xian
2008	0.928	0.762	8.68353	11.3325	15.593	14.8647	8.38754	9.19	0.163368	1.50135	shanxi-xian
2009	0.893	0.804	9.09607	11.4356	6.60024	15.1521	8.71391	9.28547	0.163381	1.51707	shanxi-xian
2010	0.799	0.755	10.556	11.5561	6.86507	15.3497	9.21373	9.819	0.164791	1.61808	shanxi-xian
2011	0.743	0.695	10.1552	11.7028	7.15418	15.4533	9.36409	10.3185	0.164966	1.70219	shanxi-xian
2012	0.718	0.685	10.6762	11.8257	7.37819	15.7381	9.60965	10.4311	0.164792	1.71896	shanxi-xian
2013	0.697	0.716	11.9852	11.8606	7.46642	15.8802	9.94444	10.6883	0.163066	1.74291	shanxi-xian
2014	0.682	0.751	11.0436	11.9641	7.54455	16.0046	10.0354	10.8631	0.162904	1.76964	shanxi-xian
2015	0.675	0.881	17.7425	11.8558	7.63044	16.024	10.4148	10.8999	0.14861	1.61984	shanxi-xian
2016	0.657	0.948	12.7873	11.912	7.51425	16.085	10.7884	11.2035	0.16161	1.81059	shanxi-xian
2017	0.658	0.951	15.2812	12.002	7.60424	16.123	10.4503	11.1323	0.16089	1.79107	shanxi-xian
2018	0.653	0.972	17.4218	12.0625	7.71563	16.1712	10.6329	11.265	0.160223	1.80491	shanxi-xian
2019	0.635	1.021	13.7066	11.9496	7.73539	16.2469	10.6942	11.3819	0.159843	1.81932	shanxi-xian
2020	0.596	1.105	19.751	12.0153	7.72193	16.3405	11.0108	11.733	0.155716	1.82702	shanxi-xian
2021	0.557	1.189	25.7954	12.0769	7.70828	16.426	11.2509	12.0455	0.145853	1.75687	shanxi-xian
2000	0.212	1.138	10.94	10.7534	15.3953	14.372	8.30647	10.465	0.753884	7.88939	shanghai
2001	0.045	1.147	15.5348	10.8372	15.6229	14.5131	8.58877	13.0225	0.780594	10.1653	shanghai
2002	0.184	1.17	20.1295	10.8979	15.7741	14.6573	8.80912	15.58	0.776041	12.0907	shanghai
2003	0.045	1.076	20.5549	10.9769	15.9973	14.8233	9.72143	19.1275	0.739187	14.1388	shanghai
2004	0.045	1.071	20.9802	11.0507	16.219	14.9373	9.27097	17.8547	0.727321	12.9861	shanghai
2005	0.135	1.111	21.4056	11.1366	16.4669	15.1591	9.44169	13.5523	0.713604	9.67101	shanghai
2006	0.09	1.132	21.8309	11.1897	16.573	15.2576	9.71728	16.5073	0.700149	11.5576	shanghai
2007	0.106	1.251	21.3408	11.2688	16.8478	15.1258	10.1057	16.2853	0.685174	11.1583	shanghai
2008	0.093	1.321	22.6617	11.3433	16.9762	15.2784	10.1051	14.7707	0.674799	9.96725	shanghai
2009	0.078	1.527	23.6561	11.2473	7.84004	15.3889	10.4606	16.0267	0.664325	10.647	shanghai
2010	0.077	1.394	21.952	11.3766	7.96331	15.4123	10.7834	11.9	0.56177	6.68507	shanghai
2011	0.075	1.434	21.1802	11.4399	8.14027	15.5352	10.7781	8.63148	0.552024	4.76478	shanghai
2012	0.058	1.591	23.0745	11.4515	8.22783	15.7765	10.8495	9.96609	0.545141	5.43292	shanghai
2013	0.033	1.784	24.6928	11.3422	8.32106	15.9059	12.2178	11.9706	0.538176	6.44228	shanghai
2014	0.017	1.912	27.1254	11.4073	8.43067	16.0205	12.3833	10.8754	0.536428	5.83387	shanghai
2015	-0.024	2.183	28.6961	11.4174	8.61604	16.1073	12.5614	14.6443	0.526151	7.70512	shanghai
2016	-0.068	2.474	30.0457	11.3888	8.76501	16.1311	13.1207	14.8624	0.537817	7.99327	shanghai
2017	-0.058	2.445	34.0297	11.4809	8.80121	16.2331	13.1185	16.5407	0.538439	8.90618	shanghai
2018	-0.057	2.466	31.6962	11.5804	8.869	16.3091	13.0775	17.4161	0.53729	9.35748	shanghai
2019	-0.096	2.716	30.7348	11.7046	8.87698	16.4117	13.1757	19.1677	0.536564	10.2847	shanghai
2020	-0.098	2.751	35.3489	11.8411	8.86026	16.4635	13.4356	19.1514	0.522996	10.0161	shanghai
2021	-0.1	2.786	39.9629	11.9612	8.84325	16.5127	13.4726	19.1351	0.506604	9.69393	shanghai
2000	1.126	1.081	2.47	10.8489	14.6651	14.134	8.07652	8.4625	0.173534	1.46853	sichuan
2001	0.045	0.85	5.12263	10.8586	14.8129	14.2979	12.0461	20.3531	0.169403	3.44787	sichuan
2002	1.053	1.121	7.77527	10.9609	14.8867	14.5229	8.13241	8.70445	0.169181	1.47263	sichuan
2003	0.97	1.087	6.95889	10.96	15.0292	14.7065	8.30672	9.05	0.168771	1.52738	sichuan
2004	0.903	1.039	6.14251	11.0047	15.1656	14.7948	8.39615	9.22	0.168789	1.55624	sichuan
2005	0.858	0.956	5.32614	11.1177	15.3834	14.9441	8.43512	9.38205	0.176247	1.65356	sichuan
2006	0.786	0.881	4.50976	11.2262	15.6198	15.1054	8.87319	9.8375	0.177268	1.74387	sichuan
2007	0.708	0.865	4.09821	11.3074	15.9566	15.1114	9.20382	10.4931	0.178092	1.86873	sichuan
2008	0.697	0.841	4.35262	11.6502	16.1589	15.4269	9.50069	10.7157	0.177889	1.9062	sichuan
2009	0.687	0.808	5.6221	11.6806	7.06867	15.6993	9.91007	10.8165	0.177394	1.91878	sichuan
2010	0.689	0.792	6.675	11.8079	7.35351	15.906	10.3801	10.789	0.179821	1.94008	sichuan
2011	0.674	0.817	8.2981	11.9532	7.62305	16.0074	10.2558	10.9603	0.179947	1.97228	sichuan
2012	0.663	0.85	9.91555	12.0688	7.79205	16.1422	10.6506	11.0508	0.179751	1.9864	sichuan
2013	0.661	0.873	10.5355	12.0303	7.93168	16.3025	10.7401	11.1314	0.177106	1.97145	sichuan
2014	0.643	0.939	9.06074	11.9769	8.02652	16.4406	10.7605	11.2793	0.176676	1.99278	sichuan
2015	0.623	1.022	10.9947	11.9486	8.11834	16.4902	11.0814	11.445	0.16087	1.84116	sichuan
2016	0.601	1.174	8.9934	11.989	8.12825	16.6134	11.042	11.635	0.174517	2.0305	sichuan
2017	0.579	1.309	10.6894	12.0606	8.18256	16.6846	11.0667	11.8001	0.173551	2.04792	sichuan
2018	0.045	0.85	12.9196	12.1409	8.27155	16.7743	11.3779	19.8276	0.172679	3.4238	sichuan
2019	0.045	0.85	14.136	12.0855	8.3116	16.8489	11.3153	19.4692	0.17197	3.34812	sichuan
2020	0.045	0.85	14.0989	12.0546	8.35723	16.9311	11.5935	19.2173	0.170631	3.27907	sichuan
2021	0.045	0.85	14.0618	12.0228	8.40087	17.0071	11.8109	19.015	0.167986	3.19424	sichuan
2000	0.28	0.91	9.007	10.1669	14.1052	13.2703	7.38461	11.185	0.489304	5.47287	tianjin
2001	0.045	0.954	11.9975	10.2395	14.308	13.4379	7.51152	11.873	0.487833	5.79202	tianjin
2002	0.297	0.978	14.9881	10.3107	14.3569	13.6638	7.51043	12.561	0.486492	6.1108	tianjin
2003	0.289	0.906	15.0465	10.3739	14.5311	13.7909	7.82604	12.739	0.484697	6.17458	tianjin
2004	0.279	0.866	15.1048	10.4978	14.7164	13.9276	7.85477	12.4862	0.479797	5.99085	tianjin
2005	0.281	0.868	15.1632	10.5769	15.015	14.0304	8.02126	11.0846	0.472083	5.23286	tianjin
2006	0.201	0.872	15.2216	10.644	15.2435	14.2075	8.33303	12.0915	0.45986	5.56037	tianjin
2007	0.292	0.908	15.7403	10.825	15.5027	14.1725	8.62766	12.4014	0.445591	5.52597	tianjin
2008	0.247	0.905	15.4583	10.4375	15.726	14.3206	8.82321	14.12	0.428375	6.04865	tianjin
2009	0.249	0.99	17.0143	10.6531	6.71173	14.5386	8.90978	12.5139	0.412264	5.15906	tianjin
2010	0.238	1.055	17.48	10.597	6.9743	14.6833	9.3062	10.825	0.392445	4.24822	tianjin
2011	0.221	1.122	20.991	10.6828	7.28285	14.8874	9.54553	11.0197	0.381771	4.20699	tianjin
2012	0.205	1.152	22.8456	10.7367	7.47308	15.2353	9.89253	11.9486	0.373099	4.45799	tianjin
2013	0.187	1.222	23.053	10.7196	7.63968	15.4084	10.1209	13.1334	0.364444	4.78639	tianjin
2014	0.172	1.271	22.8488	10.8148	7.7792	15.5559	10.1793	13.3691	0.36027	4.81649	tianjin
2015	0.149	1.387	23.3308	10.7951	7.88875	15.6602	10.5279	11.6171	0.345223	4.01047	tianjin
2016	0.114	1.589	25.6108	10.8298	7.90967	15.5393	10.59	12.9911	0.357241	4.64095	tianjin
2017	0.094	1.691	28.8503	10.8552	7.74516	15.4954	10.6377	12.9266	0.36435	4.70979	tianjin
2018	0.084	1.727	28.2909	10.8632	7.65266	15.5821	10.9093	12.3841	0.370554	4.58898	tianjin
2019	0.067	1.804	28.8679	10.8216	7.78755	15.6642	10.9647	13.8207	0.370125	5.11538	tianjin
2020	0.045	1.888	28.4124	10.8689	7.5617	15.6514	11.231	17.6542	0.368216	6.50055	tianjin
2021	0.023	1.972	27.9568	10.9141	7.26948	15.6384	12.3673	21.4877	0.364535	7.83301	tianjin
2000	1.939	2.041	1.262	4.8752	10.8939	11.2513	2.83321	7.24	0.240053	1.73798	xizang
2001	1.851	2.209	3.19857	5.14749	11.0204	11.309	3.09104	7.56023	0.240083	1.81508	xizang
2002	1.76	2.771	5.13514	5.3033	11.1993	11.5429	1.94591	7.88046	0.237034	1.86793	xizang
2003	1.516	2.082	4.11607	5.5835	11.3083	11.8578	2.77259	7.5576	0.234683	1.77364	xizang
2004	1.44	2.427	3.097	5.50533	11.5148	12.1414	3.13549	7.88061	0.233874	1.84307	xizang
2005	1.429	2.276	2.07794	5.87493	11.6978	12.3652	3.78419	7.71051	0.233651	1.80157	xizang
2006	1.391	2.131	1.05887	5.8522	11.8887	12.6173	4.39445	7.83013	0.230801	1.8072	xizang
2007	1.345	2.065	1.20783	5.91889	12.2131	12.5315	4.21951	7.95431	0.229127	1.82255	xizang
2008	1.317	2.074	1.71908	6.60259	12.4245	12.9493	4.5326	8.00851	0.234694	1.87955	xizang
2009	1.309	1.961	1.68421	6.84907	3.40419	13.1105	5.67675	8.28157	0.233124	1.93063	xizang
2010	1.29	1.891	5.507	6.88959	3.60141	13.3004	4.82028	6.6125	0.226342	1.49669	xizang
2011	1.266	1.769	4.96815	6.93537	4.00296	13.4035	4.95583	5.7672	0.222819	1.28504	xizang
2012	1.209	1.808	4.24528	7.02696	4.4611	13.6245	4.89035	6.45744	0.220166	1.42171	xizang
2013	1.171	1.758	2.3913	7.523	4.55413	13.8318	4.79579	6.19752	0.214722	1.33075	xizang
2014	1.12	1.744	2.6035	7.55713	4.82246	14.0034	4.98361	6.67704	0.211907	1.41491	xizang
2015	1.064	1.778	7.1136	7.66153	4.92093	14.2405	5.28827	6.88881	0.197331	1.35938	xizang
2016	1.002	1.722	5.25478	7.58611	5.04979	14.4675	5.50126	5.99209	0.203973	1.22222	xizang
2017	0.98	1.621	8.37321	7.69777	5.22485	14.4349	6.04025	6.9981	0.201426	1.4096	xizang
2018	0.965	1.437	8.00158	7.79682	5.43962	14.6858	6.62672	6.86647	0.198296	1.36159	xizang
2019	0.917	1.454	8.49673	8.3002	5.40265	14.7567	6.92756	7.43747	0.195223	1.45197	xizang
2020	0.902	1.195	12.2692	8.31654	5.3981	14.8737	7.43956	6.90063	0.187308	1.29254	xizang
2021	0.887	0.936	16.0417	8.33262	5.39353	14.9785	7.77653	9.30454	0.17771	1.65351	xizang
2000	1.186	1.075	5.141	10.0491	13.5807	13.3153	6.57508	7.76	0.263439	2.04428	xizang
2001	0.045	1.172	11.3194	9.94837	13.7652	13.462	6.62672	7.62162	0.26942	2.05342	xizang
2002	1.18	1.244	17.4978	10.0171	13.968	13.7514	6.44095	7.48323	0.26623	1.99226	xizang
2003	1.11	1.136	15.297	10.2065	14.0641	13.8947	6.62274	6.60583	0.263067	1.73778	xizang
2004	1.105	0.952	13.0962	10.2667	14.2583	13.9805	6.67456	7.5003	0.260503	1.95385	xizang
2005	1.091	0.805	10.8954	10.3103	14.4051	14.1018	6.82546	7.86966	0.25598	2.01448	xizang
2006	1.062	0.741	8.69464	10.347	14.6015	14.239	7.07918	8.01923	0.251856	2.01969	xizang
2007	1.102	0.83	8.97274	10.3942	14.8658	14.2425	7.33563	8.14951	0.247715	2.01876	xizang
2008	1.114	0.755	9.70303	10.7383	15.0994	14.4661	7.30854	8.59398	0.244854	2.10427	xizang
2009	1.085	0.913	9.50579	10.7154	5.96301	14.7325	7.53155	7.945	0.242029	1.92292	xizang
2010	1.011	0.758	10.635	10.7885	6.21577	14.9005	7.84854	7.6525	0.239923	1.83601	xizang
2011	1.016	0.773	14.1453	10.8828	6.55788	15.1119	7.87929	7.80401	0.238129	1.85836	xizang
2012	0.97	0.867	13.4358	10.9818	6.81231	15.3428	8.14294	8.06775	0.236374	1.907	xizang
2013	0.942	1.031	12.8502	11.1111	7.02863	15.4828	8.51679	7.55886	0.233962	1.76849	xizang
2014	0.918	1.052	13.2471	11.1868	7.15644	15.6056	8.56369	8.20473	0.230927	1.89469	xizang
2015	0.871	1.292	14.5493	11.1658	7.19357	15.6639	9.07807	8.57931	0.213119	1.82842	xizang
2016	0.832	1.367	13.7281	11.1839	7.16931	15.7802	8.8701	8.76624	0.222936	1.95431	xizang
2017	0.841	1.346	18.0863	11.3433	7.29065	15.8727	8.99888	8.85726	0.219067	1.94033	xizang
2018	0.831	1.387	17.2299	11.4876	7.33395	15.9511	9.17554	8.67409	0.215442	1.86877	xizang
2019	0.803	1.47	14.8769	11.3436	7.36368	16.0692	9.06555	9.9837	0.212893	2.12546	xizang
2020	0.755	1.491	17.7956	10.965	7.29791	16.1394	9.45431	9.43896	0.205376	1.93853	xizang
2000	2.018	0.899	2.013	10.8594	14.4074	13.7111	7.10414	6.6	0.154348	1.0187	yunnan
2001	0.045	0.85	3.97826	10.8739	14.4641	13.7914	12.1467	22.7455	0.154893	3.52311	yunnan
2002	2.067	1.012	5.94351	10.9082	14.5419	13.9618	7.0282	6.36378	0.153685	0.978018	yunnan
2003	2.057	1.018	5.23362	10.9711	14.6441	14.0741	7.10085	6.58	0.152357	1.00251	yunnan
2004	1.957	0.994	4.52373	10.9867	14.7839	14.186	7.14204	6.69692	0.151758	1.01631	yunnan
2005	1.847	1.055	3.81384	11.0351	14.9554	14.3756	7.23056	6.875	0.151295	1.04016	yunnan
2006	1.768	1.023	3.10395	11.1001	15.1504	14.5012	7.40062	6.9547	0.150547	1.04701	yunnan
2007	1.618	1.055	4.02499	11.1776	15.398	14.6532	7.66809	6.955	0.150006	1.04329	yunnan
2008	1.511	1.025	3.50766	10.7073	15.6304	14.8298	7.61135	6.99662	0.14847	1.03879	yunnan
2009	1.448	1.12	3.06367	10.7372	6.54858	15.046	7.98037	7.10456	0.148001	1.05148	yunnan
2010	1.411	1.034	5.778	10.8506	6.76986	15.2989	8.24879	7.13961	0.147642	1.0541	yunnan
2011	1.324	1.132	6.97858	11.0049	7.01316	15.49	8.3426	7.27929	0.147421	1.07312	yunnan
2012	1.257	1.121	6.76978	11.138	7.19904	15.7	8.67471	7.6914	0.147057	1.13107	yunnan
2013	1.193	1.189	7.75601	11.5553	7.38479	15.869	8.82527	8.2202	0.146432	1.2037	yunnan
2014	1.138	1.238	6.80948	11.5949	7.43724	16.0135	9.00258	8.43084	0.145961	1.23058	yunnan
2015	1.08	1.345	9.48014	11.5862	7.50006	16.0346	9.36375	8.6825	0.131346	1.14041	yunnan
2016	1.018	1.461	8.69212	11.6571	7.50235	16.1626	9.39532	8.93879	0.144649	1.29299	yunnan
2017	0.975	1.556	8.50779	11.7699	7.5423	16.2909	9.56311	9.04434	0.14394	1.30184	yunnan
2018	0.943	1.529	9.93604	11.8542	7.59807	16.4027	9.92034	9.10044	0.143144	1.30267	yunnan
2019	0.867	1.504	11.2775	11.7177	7.63702	16.4927	10.0134	9.3647	0.142369	1.33324	yunnan
2020	0.775	1.525	12.5651	11.704	7.65761	16.5124	10.2731	9.98	0.143665	1.43378	yunnan
2021	0.683	1.546	13.8528	11.6901	7.67778	16.5318	10.479	7.32939	0.14369	1.05316	yunnan
2000	0.564	0.683	3.189	11.229	15.0474	14.4188	8.92199	11.64	0.471828	5.49207	zhejiang
2001	0.537	0.746	6.98264	11.2696	15.4263	14.6042	9.02546	12.4579	0.477852	5.95304	zhejiang
2002	0.493	0.788	10.7763	11.4199	15.5504	14.8556	9.25713	13.2758	0.474811	6.30351	zhejiang
2003	0.431	0.763	10.187	11.5505	15.7707	15.0381	9.57512	13.6874	0.471937	6.45958	zhejiang
2004	0.371	0.733	9.5977	11.6791	15.9024	15.2303	9.63227	11.4464	0.468583	5.3636	zhejiang
2005	0.331	0.747	9.00841	11.7512	16.1826	15.4253	9.85514	12.484	0.454012	5.66787	zhejiang
2006	0.321	0.735	8.41912	11.8557	16.3791	15.5532	10.3407	11.7133	0.447342	5.23987	zhejiang
2007	0.247	0.746	8.59191	11.9466	16.6186	15.6584	10.6471	12.4308	0.441362	5.48651	zhejiang
2008	0.232	0.756	9.53037	11.843	16.7774	15.7698	10.8772	12.3957	0.437218	5.41962	zhejiang
2009	0.224	0.826	10.0447	11.9288	7.66973	15.8916	11.2891	12.9114	0.432524	5.58448	zhejiang
2010	0.202	0.844	9.33	12.0496	7.86652	16.0029	11.6496	11.075	0.414361	4.58905	zhejiang
2011	0.178	0.863	12.5583	12.1355	8.05541	16.1788	11.7767	9.71897	0.413357	4.0174	zhejiang
2012	0.159	0.923	14.9544	12.1643	8.14358	16.3062	12.1467	9.91918	0.412469	4.09136	zhejiang
2013	0.138	0.961	17.3315	12.1478	8.24195	16.4018	12.2178	10.4293	0.409469	4.27049	zhejiang
2014	0.121	0.956	15.1009	12.1769	8.3241	16.489	12.1471	10.9512	0.408703	4.47581	zhejiang
2015	0.105	1.025	14.6631	12.2122	8.47844	16.5931	12.3673	13.0626	0.392352	5.12514	zhejiang
2016	0.084	1.103	15.1886	12.281	8.57584	16.6816	12.308	13.5323	0.402836	5.4513	zhejiang
2017	0.068	1.171	15.5763	12.3988	8.66637	16.7551	12.2728	14.5202	0.398667	5.78871	zhejiang
2018	0.052	1.214	15.8883	12.5028	8.79455	16.8755	12.5589	15.3477	0.393652	6.04164	zhejiang
2019	0.03	1.296	16.4486	12.5742	8.86058	16.9939	12.3503	16.6415	0.387154	6.44281	zhejiang
2020	0.008	1.364	17.9754	12.6125	8.88851	17.124	12.3869	15.6852	0.353423	5.54352	zhejiang
2021	-0.014	1.432	19.5022	12.6493	8.91569	17.2391	12.4304	14.729	0.317161	4.67148	zhejiang
2000	1.222	0.99	2.802	10.193	13.6791	13.3068	7.05445	10.4	0.22299	2.31909	chongqing
2001	1.189	1.005	4.86251	10.2474	13.875	13.457	7.08757	10.6965	0.222726	2.38239	chongqing
2002	1.081	1.005	6.92302	10.3017	14.0472	13.6737	7.47364	10.993	0.222303	2.44377	chongqing
2003	0.982	0.961	6.31588	10.3909	14.2952	13.8799	7.96659	11.0154	0.220859	2.43286	chongqing
2004	0.879	0.895	5.70875	10.5031	14.5118	14.0043	8.18897	14.1845	0.221551	3.14259	chongqing
2005	0.805	0.92	5.10161	10.5797	14.7587	14.1763	8.18619	13.5029	0.241426	3.25996	chongqing
2006	1.025	0.879	4.49447	10.6692	14.9715	14.3642	8.43164	14.0089	0.240572	3.37016	chongqing
2007	0.677	0.923	3.76971	10.8252	15.3032	14.3352	8.51599	14.2614	0.240723	3.43305	chongqing
2008	0.624	1.015	4.24406	11.0629	15.5692	14.6526	8.48053	14.6446	0.24017	3.51721	chongqing
2009	0.578	1.012	5.49172	11.1356	6.48489	14.7948	8.92279	14.0533	0.239052	3.35945	chongqing
2010	0.539	1.046	8.643	11.3068	6.85864	15.0125	9.39931	14.2525	0.237671	3.38741	chongqing
2011	0.526	1.049	11.5061	11.4801	7.30541	15.2188	9.65021	14.8892	0.235839	3.51144	chongqing
2012	0.514	1.019	9.9744	11.3676	7.44043	15.4328	9.92152	15.5822	0.234551	3.65481	chongqing
2013	0.506	1.018	9.36133	11.3764	7.4344	15.5738	10.1197	15.9333	0.230393	3.67091	chongqing
2014	0.501	1.012	12.8573	11.4863	7.56113	15.6974	10.0987	17.0621	0.229251	3.91151	chongqing
2015	0.487	1.077	12.5595	11.5505	7.67547	15.7586	10.5691	15.9911	0.213184	3.40904	chongqing
2016	0.463	1.162	12.6126	11.5896	7.70882	15.8913	10.6628	16.8787	0.225605	3.80791	chongqing
2017	0.457	1.222	13.6492	11.6573	7.71974	15.9974	10.4568	17.4397	0.224021	3.90687	chongqing
2018	0.437	1.286	15.1908	11.7636	7.72557	16.0651	10.7296	17.7804	0.222522	3.95653	chongqing
2019	0.045	1.348	15.4185	11.6349	7.66619	16.1395	10.689	18.9788	0.221271	4.19944	chongqing
2020	0.045	1.322	16.3596	11.7093	7.64724	16.2529	10.9219	21.2779	0.215322	4.58161	chongqing
2021	0.045	1.296	17.3008	11.7785	7.62792	16.3547	11.1107	23.5771	0.207935	4.90251	chongqing
